# Supplementary material for: ﻿Pholcid spiders of the Pholcusphungiformes species-group (Araneae, Pholcidae) from Liaoning Province, China: an overview, with description of a new species
Source: Zookeys. 2023 Mar 24;1156:1–14. doi: 10.3897/zookeys.1156.98331 (PMC10194078; doi:10.3897/zookeys.1156.98331)
Supplement: XML Treatment for Pholcus fengcheng [file zookeys.1156.98331-treatment3.xml]

<!DOCTYPE tp:taxon-treatment
  PUBLIC "-//TaxonX//DTD Taxonomic Treatment Publishing DTD v0 20100105//EN" "tax-treatment-NSO.dtd">
<tp:taxon-treatment xmlns:tp="http://www.plazi.org/taxpub"><tp:treatment-meta><kwd-group><label>Taxon classification</label><kwd>
              <named-content content-type="kingdom">Animalia</named-content>
            </kwd><kwd>
              <named-content content-type="order">Araneae</named-content>
            </kwd><kwd>
              <named-content content-type="family">Pholcidae</named-content>
            </kwd></kwd-group><mixed-citation publication-type="journal"><person-group><name><surname>Zhao</surname><given-names>Fangyu</given-names></name><name><surname>Jiang</surname><given-names>Tian</given-names></name><name><surname>Yang</surname><given-names>Lan</given-names></name><name><surname>He</surname><given-names>Qiaoqiao</given-names></name><name><surname>Zheng</surname><given-names>Guo</given-names></name><name><surname>Yao</surname><given-names>Zhiyuan</given-names></name></person-group><article-title>﻿Pholcid spiders of the <italic><tp:taxon-name><tp:taxon-name-part taxon-name-part-type="genus" reg="Pholcus">Pholcus</tp:taxon-name-part><tp:taxon-name-part taxon-name-part-type="species" reg="phungiformes">phungiformes</tp:taxon-name-part></tp:taxon-name></italic> species-group (<tp:taxon-name><tp:taxon-name-part taxon-name-part-type="order">Araneae</tp:taxon-name-part></tp:taxon-name>, <tp:taxon-name><tp:taxon-name-part taxon-name-part-type="family">Pholcidae</tp:taxon-name-part></tp:taxon-name>) from Liaoning Province, China: an overview, with description of a new species</article-title><source>Zookeys</source><day>24</day><month>03</month><year>2023</year><volume>1156</volume><fpage>1</fpage><lpage>14</lpage><pub-id pub-id-type="doi">10.3897/zookeys.1156.98331</pub-id></mixed-citation></tp:treatment-meta><tp:nomenclature><label>﻿2.</label><tp:taxon-name>
            <object-id xmlns:xlink="http://www.w3.org/1999/xlink" content-type="arpha" xlink:type="simple">2FFB0AAC-F18E-5E10-B222-9CB437D03017</object-id>
            <tp:taxon-name-part taxon-name-part-type="genus" reg="Pholcus">Pholcus</tp:taxon-name-part>
            <tp:taxon-name-part taxon-name-part-type="species" reg="fengcheng">fengcheng</tp:taxon-name-part>
          </tp:taxon-name><tp:taxon-authority>Zhang &amp; Zhu, 2009</tp:taxon-authority><tp:nomenclature-citation-list><tp:nomenclature-citation><tp:taxon-name>
                <tp:taxon-name-part taxon-name-part-type="genus" reg="Pholcus">Pholcus</tp:taxon-name-part>
                <tp:taxon-name-part taxon-name-part-type="species" reg="fengcheng">fengcheng</tp:taxon-name-part>
              </tp:taxon-name><comment>Zhang &amp; Zhu, 2009: 28, fig. 11A–I (♂♀).</comment></tp:nomenclature-citation><tp:nomenclature-citation><tp:taxon-name>
                <tp:taxon-name-part taxon-name-part-type="genus" reg="Pholcus">Pholcus</tp:taxon-name-part>
                <tp:taxon-name-part taxon-name-part-type="species" reg="fengcheng">fengcheng</tp:taxon-name-part>
              </tp:taxon-name><comment>Yao &amp; Li, 2012: 16, figs 63A–D, 64A–C (♂♀). <xref ref-type="bibr" rid="B16">Yao et al. 2021</xref>: S7, fig. 2B.2 (♂).</comment></tp:nomenclature-citation></tp:nomenclature-citation-list></tp:nomenclature><tp:treatment-sec sec-type="material" id="SECID0EYKAE"><title>New material examined.</title><p>1♂ (<abbrev xmlns:xlink="http://www.w3.org/1999/xlink" xlink:title="College of Life Science, Shenyang Normal University" id="ABBRID0E5KAE" xlink:type="simple">SYNU</abbrev>-Ar00001F), roadside of G304 (<named-content xmlns:xlink="http://www.w3.org/1999/xlink" content-type="dwc:verbatimCoordinates" xlink:type="simple"><named-content content-type="geo-json" specific-use="{&#34;type&#34;:&#34;Point&#34;,&#34;coordinates&#34;:[124.051117,40.411117]}" id="NCID0EFLAE" xlink:type="simple">40°24.667'N, 124°3.067'E</named-content></named-content>, 139 m), near Fenghuangshan Mountain, Fengcheng, Dandong, <bold>Liaoning</bold>, <bold>China</bold>, 13 July 2020, Z Yao leg.</p></tp:treatment-sec><tp:treatment-sec sec-type="distribution" id="SECID0EOLAE"><title>Distribution.</title><p>China (Fengcheng in Liaoning; habitat: rock walls).</p></tp:treatment-sec><ref-list><ref id="B16"><mixed-citation xmlns:xlink="http://www.w3.org/1999/xlink" xlink:type="simple"><person-group><name name-style="western"><surname>Yao</surname><given-names>Z</given-names></name><name name-style="western"><surname>Wang</surname><given-names>X</given-names></name><name name-style="western"><surname>Li</surname><given-names>S</given-names></name></person-group> (<year>2021</year>) Tip of the iceberg: species diversity of <italic><tp:taxon-name><tp:taxon-name-part taxon-name-part-type="genus">Pholcus</tp:taxon-name-part></tp:taxon-name></italic> spiders (<tp:taxon-name><tp:taxon-name-part taxon-name-part-type="order">Araneae</tp:taxon-name-part></tp:taxon-name>, <tp:taxon-name><tp:taxon-name-part taxon-name-part-type="family">Pholcidae</tp:taxon-name-part></tp:taxon-name>) in the Changbai Mountains, Northeast China. Zoological Research 42(3): 267–271 [Supplement 1–60]. <ext-link xlink:type="simple" ext-link-type="doi" xlink:href="10.24272/j.issn.2095-8137.2021.037">https://doi.org/10.24272/j.issn.2095-8137.2021.037</ext-link></mixed-citation></ref></ref-list></tp:taxon-treatment>
