# Supplementary material for: ﻿Pholcid spiders of the Pholcusphungiformes species-group (Araneae, Pholcidae) from Liaoning Province, China: an overview, with description of a new species
Source: Zookeys. 2023 Mar 24;1156:1–14. doi: 10.3897/zookeys.1156.98331 (PMC10194078; doi:10.3897/zookeys.1156.98331)
Supplement: XML Treatment for Pholcus xiuyan [file zookeys.1156.98331-treatment23.xml]

<!DOCTYPE tp:taxon-treatment
  PUBLIC "-//TaxonX//DTD Taxonomic Treatment Publishing DTD v0 20100105//EN" "tax-treatment-NSO.dtd">
<tp:taxon-treatment xmlns:tp="http://www.plazi.org/taxpub"><tp:treatment-meta><kwd-group><label>Taxon classification</label><kwd>
              <named-content content-type="kingdom">Animalia</named-content>
            </kwd><kwd>
              <named-content content-type="order">Araneae</named-content>
            </kwd><kwd>
              <named-content content-type="family">Pholcidae</named-content>
            </kwd></kwd-group><mixed-citation publication-type="journal"><person-group><name><surname>Zhao</surname><given-names>Fangyu</given-names></name><name><surname>Jiang</surname><given-names>Tian</given-names></name><name><surname>Yang</surname><given-names>Lan</given-names></name><name><surname>He</surname><given-names>Qiaoqiao</given-names></name><name><surname>Zheng</surname><given-names>Guo</given-names></name><name><surname>Yao</surname><given-names>Zhiyuan</given-names></name></person-group><article-title>﻿Pholcid spiders of the <italic><tp:taxon-name><tp:taxon-name-part taxon-name-part-type="genus" reg="Pholcus">Pholcus</tp:taxon-name-part><tp:taxon-name-part taxon-name-part-type="species" reg="phungiformes">phungiformes</tp:taxon-name-part></tp:taxon-name></italic> species-group (<tp:taxon-name><tp:taxon-name-part taxon-name-part-type="order">Araneae</tp:taxon-name-part></tp:taxon-name>, <tp:taxon-name><tp:taxon-name-part taxon-name-part-type="family">Pholcidae</tp:taxon-name-part></tp:taxon-name>) from Liaoning Province, China: an overview, with description of a new species</article-title><source>Zookeys</source><day>24</day><month>03</month><year>2023</year><volume>1156</volume><fpage>1</fpage><lpage>14</lpage><pub-id pub-id-type="doi">10.3897/zookeys.1156.98331</pub-id></mixed-citation></tp:treatment-meta><tp:nomenclature><label>﻿22.</label><tp:taxon-name>
            <object-id xmlns:xlink="http://www.w3.org/1999/xlink" content-type="arpha" xlink:type="simple">BE162775-6FE9-5DB6-8E27-154FF7C22D7A</object-id>
            <tp:taxon-name-part taxon-name-part-type="genus" reg="Pholcus">Pholcus</tp:taxon-name-part>
            <tp:taxon-name-part taxon-name-part-type="species" reg="xiuyan">xiuyan</tp:taxon-name-part>
            <object-id xmlns:xlink="http://www.w3.org/1999/xlink" content-type="zoobank" xlink:type="simple">https://zoobank.org/5583C31D-4B7E-4C42-8A34-20BB8663778F</object-id>
          </tp:taxon-name><tp:taxon-authority>Zhao, Zheng &amp; Yao</tp:taxon-authority><tp:taxon-status xmlns:xlink="http://www.w3.org/1999/xlink" xlink:type="simple">sp. nov.</tp:taxon-status><xref ref-type="fig" rid="F3">Figs 3</xref><xref ref-type="fig" rid="F4">, 4</xref></tp:nomenclature><tp:treatment-sec sec-type="remarks" id="SECID0E5EBG"><title>Remarks.</title><p>This new species is assigned to the <italic><tp:taxon-name><tp:taxon-name-part taxon-name-part-type="genus" reg="Pholcus"/><tp:taxon-name-part taxon-name-part-type="species" reg="phungiformes">phungiformes</tp:taxon-name-part></tp:taxon-name></italic> group by the following combination of characters: the male chelicerae with frontal apophyses (arrow <abbrev xmlns:xlink="http://www.w3.org/1999/xlink" xlink:title="frontal apophysis" id="ABBRID0EOFBG" xlink:type="simple">fa</abbrev> in Fig. <xref ref-type="fig" rid="F4">4D</xref>), the male palpal tibia with a prolatero-ventral projection (Fig. <xref ref-type="fig" rid="F3">3A</xref>), the procursus with dorsal spines (arrows in Fig. <xref ref-type="fig" rid="F3">3D</xref>), the uncus with a “pseudo-appendix” (arrow 2 in Fig. <xref ref-type="fig" rid="F4">4C</xref>), and the epigyne with a knob (Fig. <xref ref-type="fig" rid="F4">4A</xref>).</p><fig id="F3" position="float" orientation="portrait"><object-id xmlns:xlink="http://www.w3.org/1999/xlink" content-type="doi" xlink:type="simple">10.3897/zookeys.1156.98331.figure3</object-id><object-id xmlns:xlink="http://www.w3.org/1999/xlink" content-type="arpha" xlink:type="simple">E98EC5C7-8A23-508A-88AF-059212C4E20F</object-id><label>Figure 3.</label><caption><p><italic><tp:taxon-name><tp:taxon-name-part taxon-name-part-type="genus" reg="Pholcus">Pholcus</tp:taxon-name-part><tp:taxon-name-part taxon-name-part-type="species" reg="xiuyan">xiuyan</tp:taxon-name-part></tp:taxon-name></italic> sp. nov., holotype male <bold>A, B</bold> palp (<bold>A</bold> prolateral view <bold>B</bold> retrolateral view) <bold>C, D</bold> distal part of procursus (<bold>C</bold> prolateral view, arrow 1 indicates spine-shaped distal apophysis, arrow 2 indicates sclerotized dorsal protrusion, arrow 3 indicates subdistal membranous process <bold>D</bold> dorsal view, arrows indicate dorsal spines). Abbreviations: b = bulb, e = embolus, <abbrev xmlns:xlink="http://www.w3.org/1999/xlink" xlink:title="procursus" id="ABBRID0EFHBG" xlink:type="simple">pr</abbrev> = procursus, u = uncus. Scale bars: 0.20 <abbrev xmlns:xlink="http://www.w3.org/1999/xlink" xlink:title="millimeters" id="ABBRID0EJHBG" xlink:type="simple">mm</abbrev> (<bold>A, B</bold>); 0.10 <abbrev xmlns:xlink="http://www.w3.org/1999/xlink" xlink:title="millimeters" id="ABBRID0EPHBG" xlink:type="simple">mm</abbrev> (<bold>C, D</bold>).</p></caption><graphic xmlns:xlink="http://www.w3.org/1999/xlink" xlink:href="zookeys-1156-001_article-98331__-g003.jpg" position="float" orientation="portrait" xlink:type="simple" id="oo_829208.jpg"><uri content-type="original_file" xlink:type="simple">https://binary.pensoft.net/fig/829208</uri></graphic></fig><fig id="F4" position="float" orientation="portrait"><object-id xmlns:xlink="http://www.w3.org/1999/xlink" content-type="doi" xlink:type="simple">10.3897/zookeys.1156.98331.figure4</object-id><object-id xmlns:xlink="http://www.w3.org/1999/xlink" content-type="arpha" xlink:type="simple">A49AE4A9-EF9A-5EF1-9F09-70F7DF6BE3EA</object-id><label>Figure 4.</label><caption><p><italic><tp:taxon-name><tp:taxon-name-part taxon-name-part-type="genus" reg="Pholcus">Pholcus</tp:taxon-name-part><tp:taxon-name-part taxon-name-part-type="species" reg="xiuyan">xiuyan</tp:taxon-name-part></tp:taxon-name></italic> sp. nov., holotype male (<bold>C–F</bold>) and paratype female (<bold>A, B, G, H</bold>) <bold>A</bold> epigyne, ventral view, arrow indicates lateral protrusion <bold>B</bold> vulva, dorsal view <bold>C</bold> bulbal apophyses, prolateral view (the insert is retrolateral view of “pseudo-appendix”), arrow 1 indicates semicircular proximal apophysis, arrow 2 indicates “pseudo-appendix” <bold>D</bold> chelicerae, frontal view <bold>E–H</bold> habitus (<bold>E, G</bold> dorsal view <bold>F</bold> lateral view <bold>H</bold> ventral view). Abbreviations: b = bulb, <abbrev xmlns:xlink="http://www.w3.org/1999/xlink" xlink:title="distal apophysis" id="ABBRID0EBJBG" xlink:type="simple">da</abbrev> = distal apophysis, e = embolus, <abbrev xmlns:xlink="http://www.w3.org/1999/xlink" xlink:title="frontal apophysis" id="ABBRID0EFJBG" xlink:type="simple">fa</abbrev> = frontal apophysis, <abbrev xmlns:xlink="http://www.w3.org/1999/xlink" xlink:title="proximo-lateral apophysis" id="ABBRID0EJJBG" xlink:type="simple">pa</abbrev> = proximo-lateral apophysis, <abbrev xmlns:xlink="http://www.w3.org/1999/xlink" xlink:title="pore plate" id="ABBRID0ENJBG" xlink:type="simple">pp</abbrev> = pore plate, u = uncus. Scale bars: 0.20 <abbrev xmlns:xlink="http://www.w3.org/1999/xlink" xlink:title="millimeters" id="ABBRID0ERJBG" xlink:type="simple">mm</abbrev> (<bold>A–D</bold>); 0.05 <abbrev xmlns:xlink="http://www.w3.org/1999/xlink" xlink:title="millimeters" id="ABBRID0EXJBG" xlink:type="simple">mm</abbrev> (the insert in <bold>C</bold>); 1.00 <abbrev xmlns:xlink="http://www.w3.org/1999/xlink" xlink:title="millimeters" id="ABBRID0E4JBG" xlink:type="simple">mm</abbrev> (<bold>E–H</bold>).</p></caption><graphic xmlns:xlink="http://www.w3.org/1999/xlink" xlink:href="zookeys-1156-001_article-98331__-g004.jpg" position="float" orientation="portrait" xlink:type="simple" id="oo_829209.jpg"><uri content-type="original_file" xlink:type="simple">https://binary.pensoft.net/fig/829209</uri></graphic></fig></tp:treatment-sec><tp:treatment-sec sec-type="type material" id="SECID0EIKBG"><title>Type material.</title><p><bold><italic>Holotype</italic></bold>: ♂ (<abbrev xmlns:xlink="http://www.w3.org/1999/xlink" xlink:title="College of Life Science, Shenyang Normal University" id="ABBRID0ETKBG" xlink:type="simple">SYNU</abbrev>-Ar00251), Jiaxigou (<named-content xmlns:xlink="http://www.w3.org/1999/xlink" content-type="dwc:verbatimCoordinates" xlink:type="simple"><named-content content-type="geo-json" specific-use="{&#34;type&#34;:&#34;Point&#34;,&#34;coordinates&#34;:[122.909450,40.253333]}" id="NCID0E1KBG" xlink:type="simple">40°15.200'N, 122°54.567'E</named-content></named-content>, 318 m), Taipingling Village, Shihuiyao Town, Xiuyan County, Anshan, <bold>Liaoning</bold>, <bold>China</bold>, 13 July 2022, G Zheng, L Xiang &amp; N Li leg. <bold><italic>Paratypes</italic></bold>: 1♂ (<abbrev xmlns:xlink="http://www.w3.org/1999/xlink" xlink:title="College of Life Science, Shenyang Normal University" id="ABBRID0EGLBG" xlink:type="simple">SYNU</abbrev>-Ar00252) and 2♀ (<abbrev xmlns:xlink="http://www.w3.org/1999/xlink" xlink:title="College of Life Science, Shenyang Normal University" id="ABBRID0EKLBG" xlink:type="simple">SYNU</abbrev>-Ar00253, Ar00254), same data as for the holotype.</p></tp:treatment-sec><tp:treatment-sec sec-type="etymology" id="SECID0EOLBG"><title>Etymology.</title><p>The specific name refers to the type locality; noun in apposition.</p></tp:treatment-sec><tp:treatment-sec sec-type="diagnosis" id="SECID0ETLBG"><title>Diagnosis.</title><p>The new species resembles <italic><tp:taxon-name><tp:taxon-name-part taxon-name-part-type="genus" reg="Pholcus">P.</tp:taxon-name-part><tp:taxon-name-part taxon-name-part-type="species" reg="brevis">brevis</tp:taxon-name-part></tp:taxon-name></italic> Yao &amp; Li, 2012 (<xref ref-type="bibr" rid="B14">Yao and Li 2012</xref>: 12, figs 39A–D, 40A–E, 41A–D, 42A–D) with similar bulbal apophyses (Fig. <xref ref-type="fig" rid="F4">4C</xref>) and epigynal plate (Fig. <xref ref-type="fig" rid="F4">4A</xref>), but it can be easily distinguished by the procursus with a sclerotized dorsal protrusion (arrow 2 in Fig. <xref ref-type="fig" rid="F3">3C; a</xref> flat dorsal sclerite in <italic><tp:taxon-name><tp:taxon-name-part taxon-name-part-type="genus" reg="Pholcus">P.</tp:taxon-name-part><tp:taxon-name-part taxon-name-part-type="species" reg="brevis">brevis</tp:taxon-name-part></tp:taxon-name></italic>), the strong male cheliceral frontal apophyses (arrow <abbrev xmlns:xlink="http://www.w3.org/1999/xlink" xlink:title="frontal apophysis" id="ABBRID0E6MBG" xlink:type="simple">fa</abbrev> in Fig. <xref ref-type="fig" rid="F4">4D</xref>; frontal apophyses indistinct in <italic><tp:taxon-name><tp:taxon-name-part taxon-name-part-type="genus" reg="Pholcus">P.</tp:taxon-name-part><tp:taxon-name-part taxon-name-part-type="species" reg="brevis">brevis</tp:taxon-name-part></tp:taxon-name></italic>), the epigyne with a pair of lateral protrusions (arrow in Fig. <xref ref-type="fig" rid="F4">4A</xref>; absent in <italic><tp:taxon-name><tp:taxon-name-part taxon-name-part-type="genus" reg="Pholcus">P.</tp:taxon-name-part><tp:taxon-name-part taxon-name-part-type="species" reg="brevis">brevis</tp:taxon-name-part></tp:taxon-name></italic>), the wavy vulval anterior arch (Fig. <xref ref-type="fig" rid="F4">4B</xref>; slightly curved anterior arch in <italic><tp:taxon-name><tp:taxon-name-part taxon-name-part-type="genus" reg="Pholcus">P.</tp:taxon-name-part><tp:taxon-name-part taxon-name-part-type="species" reg="brevis">brevis</tp:taxon-name-part></tp:taxon-name></italic>), and the male clypeus without frontal apophysis (Fig. <xref ref-type="fig" rid="F4">4E</xref>; present in <italic><tp:taxon-name><tp:taxon-name-part taxon-name-part-type="genus" reg="Pholcus">P.</tp:taxon-name-part><tp:taxon-name-part taxon-name-part-type="species" reg="brevis">brevis</tp:taxon-name-part></tp:taxon-name></italic>); also distinguished from all of its known congeners in Xiuyan County by the following combination of characters: the procursus with sclerotized, raised prolateral edge bearing a spine-shaped distal apophysis (arrow 1 in Fig. <xref ref-type="fig" rid="F3">3C</xref>) and a sclerotized dorsal protrusion (arrow 2 in Fig. <xref ref-type="fig" rid="F3">3C</xref>), the semitransparent “pseudo-appendix” (arrow 2 in Fig. <xref ref-type="fig" rid="F4">4C</xref>), the strong male cheliceral frontal apophyses (arrow <abbrev xmlns:xlink="http://www.w3.org/1999/xlink" xlink:title="frontal apophysis" id="ABBRID0ELPBG" xlink:type="simple">fa</abbrev> in Fig. <xref ref-type="fig" rid="F4">4D</xref>), the epigyne with a pair of lateral protrusions (arrow in Fig. <xref ref-type="fig" rid="F4">4A</xref>), and the wavy vulval anterior arch (Fig. <xref ref-type="fig" rid="F4">4B</xref>).</p></tp:treatment-sec><tp:treatment-sec sec-type="description" id="SECID0E2PBG"><title>Description.</title><p><bold>Male</bold> (<bold><italic>holotype</italic></bold>, <abbrev xmlns:xlink="http://www.w3.org/1999/xlink" xlink:title="College of Life Science, Shenyang Normal University" id="ABBRID0EGQBG" xlink:type="simple">SYNU</abbrev>-Ar00251): total length 6.60 (6.73 with clypeus), prosoma 2.00 long, 2.15 wide, opisthosoma 4.60 long, 1.88 wide. Leg I: 49.82 (12.37, 0.91, 12.63, 20.90, 3.01), leg II: 34.84 (9.62, 0.85, 8.78, 13.65, 1.94), leg III: 19.07 (7.40, 0.73, 6.22, 3.33, 1.39), leg IV: 33.13 (9.62, 0.80, 8.46, 12.69, 1.56); tibia I <abbrev xmlns:xlink="http://www.w3.org/1999/xlink" xlink:title="length/diameter ratio; used in the illustrations" id="ABBRID0EKQBG" xlink:type="simple">L/d</abbrev>: 66. Eye interdistances and diameters: <abbrev xmlns:xlink="http://www.w3.org/1999/xlink" xlink:title="posterior median eye" id="ABBRID0EOQBG" xlink:type="simple">PME</abbrev>–<abbrev xmlns:xlink="http://www.w3.org/1999/xlink" xlink:title="posterior median eye" id="ABBRID0ESQBG" xlink:type="simple">PME</abbrev> 0.29, <abbrev xmlns:xlink="http://www.w3.org/1999/xlink" xlink:title="posterior median eye" id="ABBRID0EWQBG" xlink:type="simple">PME</abbrev> 0.17, <abbrev xmlns:xlink="http://www.w3.org/1999/xlink" xlink:title="posterior median eye" id="ABBRID0E1QBG" xlink:type="simple">PME</abbrev>–<abbrev xmlns:xlink="http://www.w3.org/1999/xlink" xlink:title="anterior lateral eye" id="ABBRID0E5QBG" xlink:type="simple">ALE</abbrev> 0.06, <abbrev xmlns:xlink="http://www.w3.org/1999/xlink" xlink:title="anterior median eye" id="ABBRID0ECRBG" xlink:type="simple">AME</abbrev>–<abbrev xmlns:xlink="http://www.w3.org/1999/xlink" xlink:title="anterior median eye" id="ABBRID0EGRBG" xlink:type="simple">AME</abbrev> 0.08, <abbrev xmlns:xlink="http://www.w3.org/1999/xlink" xlink:title="anterior median eye" id="ABBRID0EKRBG" xlink:type="simple">AME</abbrev> 0.11. Sternum width/length:1.43/1.08. Habitus as in Fig. <xref ref-type="fig" rid="F4">4E, F</xref>. Dorsal shield of prosoma yellowish, with brown radiating marks and marginal brown bands; ocular area yellowish, with median and lateral brown bands; clypeus and sternum yellowish, with brown marks. Legs overall yellowish, dark brown on patellae and whitish on distal parts of femora and tibiae, with darker rings on subdistal parts of femora and proximal and subdistal parts of tibiae. Opisthosoma yellowish, with dorsal and lateral black spots. Chelicerae (Fig. <xref ref-type="fig" rid="F4">4D</xref>) with pair of proximo-lateral apophyses, pair of distal apophyses with two teeth each (invisible in frontal view; cf. <italic><tp:taxon-name><tp:taxon-name-part taxon-name-part-type="genus" reg="Pholcus">P.</tp:taxon-name-part><tp:taxon-name-part taxon-name-part-type="species" reg="tianmenshan">tianmenshan</tp:taxon-name-part></tp:taxon-name></italic>, fig. S20D in <xref ref-type="bibr" rid="B16">Yao et al. 2021</xref>), and pair of frontal apophyses.</p><p>Palp as in Fig. <xref ref-type="fig" rid="F3">3A, B</xref>; trochanter two times longer than wide, retrolaterally swollen; femur with small retrolatero-proximal protrusion and indistinct ventral protrusion; tibia with prolatero-ventral protrusion; procursus slender, simple proximally but complex distally, with sclerotized, raised prolateral edge bearing spine-shaped distal apophysis (arrow 1 in Fig. <xref ref-type="fig" rid="F3">3C</xref>), sclerotized dorsal protrusion (arrow 2 in Fig. <xref ref-type="fig" rid="F3">3C</xref>), subdistal membranous process (arrow 3 in Fig. <xref ref-type="fig" rid="F3">3C</xref>), and two strong and one slender dorsal spines (arrows in Fig. <xref ref-type="fig" rid="F3">3D</xref>); uncus curved, with scales and semicircular proximal apophysis (arrow 1 in Fig. <xref ref-type="fig" rid="F4">4C</xref>); “pseudo-appendix” short and semitransparent (arrow 2 in Fig. <xref ref-type="fig" rid="F4">4C</xref>); embolus weakly sclerotized, with some transparent distal projections (Fig. <xref ref-type="fig" rid="F4">4C</xref>). Retrolateral trichobothrium of tibia I at 3% proximally; legs with short vertical setae on tibiae, metatarsi, and tarsi; tarsus I with 38 distinct pseudosegments.</p><p><bold>Female</bold> (<bold><italic>paratype</italic></bold>, <abbrev xmlns:xlink="http://www.w3.org/1999/xlink" xlink:title="College of Life Science, Shenyang Normal University" id="ABBRID0EOTBG" xlink:type="simple">SYNU</abbrev>-Ar00253): habitus as in Fig. <xref ref-type="fig" rid="F4">4G, H</xref>. Total length 5.80 (5.96 with clypeus), prosoma 1.72 long, 2.00 wide, opisthosoma 4.08 long, 1.78 wide; tibia I: 10.05; tibia I <abbrev xmlns:xlink="http://www.w3.org/1999/xlink" xlink:title="length/diameter ratio; used in the illustrations" id="ABBRID0EWTBG" xlink:type="simple">L/d</abbrev>: 57. Eye interdistances and diameters: <abbrev xmlns:xlink="http://www.w3.org/1999/xlink" xlink:title="posterior median eye" id="ABBRID0E1TBG" xlink:type="simple">PME</abbrev>–<abbrev xmlns:xlink="http://www.w3.org/1999/xlink" xlink:title="posterior median eye" id="ABBRID0E5TBG" xlink:type="simple">PME</abbrev> 0.22, <abbrev xmlns:xlink="http://www.w3.org/1999/xlink" xlink:title="posterior median eye" id="ABBRID0ECUBG" xlink:type="simple">PME</abbrev> 0.15, <abbrev xmlns:xlink="http://www.w3.org/1999/xlink" xlink:title="posterior median eye" id="ABBRID0EGUBG" xlink:type="simple">PME</abbrev>–<abbrev xmlns:xlink="http://www.w3.org/1999/xlink" xlink:title="anterior lateral eye" id="ABBRID0EKUBG" xlink:type="simple">ALE</abbrev> 0.04, <abbrev xmlns:xlink="http://www.w3.org/1999/xlink" xlink:title="anterior median eye" id="ABBRID0EOUBG" xlink:type="simple">AME</abbrev>–<abbrev xmlns:xlink="http://www.w3.org/1999/xlink" xlink:title="anterior median eye" id="ABBRID0ESUBG" xlink:type="simple">AME</abbrev> 0.06, <abbrev xmlns:xlink="http://www.w3.org/1999/xlink" xlink:title="anterior median eye" id="ABBRID0EWUBG" xlink:type="simple">AME</abbrev> 0.09. Sternum width/length: 1.22/0.94. Coloration generally as in male, except for dark brown clypeus.</p><p>Epigyne (Fig. <xref ref-type="fig" rid="F4">4A</xref>) postero-medially strongly curved, with median brown marks, short knob and pair of lateral protrusions (arrow in Fig. <xref ref-type="fig" rid="F4">4A</xref>). Vulva (Fig. <xref ref-type="fig" rid="F4">4B</xref>) with wavy, medially and laterally sclerotized anterior arch and pair of nearly triangular pore plates.</p></tp:treatment-sec><tp:treatment-sec sec-type="variation" id="SECID0EIVBG"><title>Variation.</title><p>Tibia I in paratype male (<abbrev xmlns:xlink="http://www.w3.org/1999/xlink" xlink:title="College of Life Science, Shenyang Normal University" id="ABBRID0EOVBG" xlink:type="simple">SYNU</abbrev>-Ar00252): 11.67. Tibia I in another paratype female (<abbrev xmlns:xlink="http://www.w3.org/1999/xlink" xlink:title="College of Life Science, Shenyang Normal University" id="ABBRID0ESVBG" xlink:type="simple">SYNU</abbrev>-Ar00254): 9.81.</p></tp:treatment-sec><tp:treatment-sec sec-type="natural history" id="SECID0EWVBG"><title>Natural history.</title><p>The species was found on rock walls.</p></tp:treatment-sec><tp:treatment-sec sec-type="distribution" id="SECID0E2VBG"><title>Distribution.</title><p>China (Liaoning, type locality; Fig. <xref ref-type="fig" rid="F1">1</xref>).</p></tp:treatment-sec><tp:treatment-sec><!--Section generated to contain objects referenced in tp:taxon-treatment.--><fig id="F1" position="float" orientation="portrait"><object-id xmlns:xlink="http://www.w3.org/1999/xlink" content-type="doi" xlink:type="simple">10.3897/zookeys.1156.98331.figure1</object-id><object-id xmlns:xlink="http://www.w3.org/1999/xlink" content-type="arpha" xlink:type="simple">90AD3ECB-A7B3-5EFB-9F4F-02B76EA92051</object-id><label>Figure 1.</label><caption><p>Distribution of the <italic><tp:taxon-name><tp:taxon-name-part taxon-name-part-type="genus" reg="Pholcus">Pholcus</tp:taxon-name-part><tp:taxon-name-part taxon-name-part-type="species" reg="phungiformes">phungiformes</tp:taxon-name-part></tp:taxon-name></italic> species-group in Liaoning, China: 1 = <italic><tp:taxon-name><tp:taxon-name-part taxon-name-part-type="genus" reg="Pholcus">P.</tp:taxon-name-part><tp:taxon-name-part taxon-name-part-type="species" reg="decorus">decorus</tp:taxon-name-part></tp:taxon-name></italic>, 2 = <italic><tp:taxon-name><tp:taxon-name-part taxon-name-part-type="genus" reg="Pholcus">P.</tp:taxon-name-part><tp:taxon-name-part taxon-name-part-type="species" reg="fengcheng">fengcheng</tp:taxon-name-part></tp:taxon-name></italic>, 3 = <italic><tp:taxon-name><tp:taxon-name-part taxon-name-part-type="genus" reg="Pholcus">P.</tp:taxon-name-part><tp:taxon-name-part taxon-name-part-type="species" reg="foliaceus">foliaceus</tp:taxon-name-part></tp:taxon-name></italic>, 4 = <italic><tp:taxon-name><tp:taxon-name-part taxon-name-part-type="genus" reg="Pholcus">P.</tp:taxon-name-part><tp:taxon-name-part taxon-name-part-type="species" reg="gaizhou">gaizhou</tp:taxon-name-part></tp:taxon-name></italic>, 5 = <italic><tp:taxon-name><tp:taxon-name-part taxon-name-part-type="genus" reg="Pholcus">P.</tp:taxon-name-part><tp:taxon-name-part taxon-name-part-type="species" reg="gaoi">gaoi</tp:taxon-name-part></tp:taxon-name></italic>, 6 = <italic><tp:taxon-name><tp:taxon-name-part taxon-name-part-type="genus" reg="Pholcus">P.</tp:taxon-name-part><tp:taxon-name-part taxon-name-part-type="species" reg="guanshui">guanshui</tp:taxon-name-part></tp:taxon-name></italic>, 7 = <italic><tp:taxon-name><tp:taxon-name-part taxon-name-part-type="genus" reg="Pholcus">P.</tp:taxon-name-part><tp:taxon-name-part taxon-name-part-type="species" reg="hamatus">hamatus</tp:taxon-name-part></tp:taxon-name></italic>, 8 = <italic><tp:taxon-name><tp:taxon-name-part taxon-name-part-type="genus" reg="Pholcus">P.</tp:taxon-name-part><tp:taxon-name-part taxon-name-part-type="species" reg="jiguanshan">jiguanshan</tp:taxon-name-part></tp:taxon-name></italic>, 9 = <italic><tp:taxon-name><tp:taxon-name-part taxon-name-part-type="genus" reg="Pholcus">P.</tp:taxon-name-part><tp:taxon-name-part taxon-name-part-type="species" reg="jiuwei">jiuwei</tp:taxon-name-part></tp:taxon-name></italic>, 10 = <italic><tp:taxon-name><tp:taxon-name-part taxon-name-part-type="genus" reg="Pholcus">P.</tp:taxon-name-part><tp:taxon-name-part taxon-name-part-type="species" reg="longxigu">longxigu</tp:taxon-name-part></tp:taxon-name></italic>, 11 = <italic><tp:taxon-name><tp:taxon-name-part taxon-name-part-type="genus" reg="Pholcus">P.</tp:taxon-name-part><tp:taxon-name-part taxon-name-part-type="species" reg="luoquanbei">luoquanbei</tp:taxon-name-part></tp:taxon-name></italic>, 12 = <italic><tp:taxon-name><tp:taxon-name-part taxon-name-part-type="genus" reg="Pholcus">P.</tp:taxon-name-part><tp:taxon-name-part taxon-name-part-type="species" reg="phoenixus">phoenixus</tp:taxon-name-part></tp:taxon-name></italic>, 13 = <italic><tp:taxon-name><tp:taxon-name-part taxon-name-part-type="genus" reg="Pholcus">P.</tp:taxon-name-part><tp:taxon-name-part taxon-name-part-type="species" reg="shenshi">shenshi</tp:taxon-name-part></tp:taxon-name></italic>, 14 = <italic><tp:taxon-name><tp:taxon-name-part taxon-name-part-type="genus" reg="Pholcus">P.</tp:taxon-name-part><tp:taxon-name-part taxon-name-part-type="species" reg="suizhongicus">suizhongicus</tp:taxon-name-part></tp:taxon-name></italic>, 15 = <italic><tp:taxon-name><tp:taxon-name-part taxon-name-part-type="genus" reg="Pholcus">P.</tp:taxon-name-part><tp:taxon-name-part taxon-name-part-type="species" reg="tianmenshan">tianmenshan</tp:taxon-name-part></tp:taxon-name></italic>, 16 = <italic><tp:taxon-name><tp:taxon-name-part taxon-name-part-type="genus" reg="Pholcus">P.</tp:taxon-name-part><tp:taxon-name-part taxon-name-part-type="species" reg="tongi">tongi</tp:taxon-name-part></tp:taxon-name></italic>, 17 = <italic><tp:taxon-name><tp:taxon-name-part taxon-name-part-type="genus" reg="Pholcus">P.</tp:taxon-name-part><tp:taxon-name-part taxon-name-part-type="species" reg="wangi">wangi</tp:taxon-name-part></tp:taxon-name></italic>, 18 = <italic><tp:taxon-name><tp:taxon-name-part taxon-name-part-type="genus" reg="Pholcus">P.</tp:taxon-name-part><tp:taxon-name-part taxon-name-part-type="species" reg="wangtian">wangtian</tp:taxon-name-part></tp:taxon-name></italic>, 19 = <italic><tp:taxon-name><tp:taxon-name-part taxon-name-part-type="genus" reg="Pholcus">P.</tp:taxon-name-part><tp:taxon-name-part taxon-name-part-type="species" reg="xianrendong">xianrendong</tp:taxon-name-part></tp:taxon-name></italic>, 20 = <italic><tp:taxon-name><tp:taxon-name-part taxon-name-part-type="genus" reg="Pholcus">P.</tp:taxon-name-part><tp:taxon-name-part taxon-name-part-type="species" reg="yaoshan">yaoshan</tp:taxon-name-part></tp:taxon-name></italic>, 21 = <italic><tp:taxon-name><tp:taxon-name-part taxon-name-part-type="genus" reg="Pholcus">P.</tp:taxon-name-part><tp:taxon-name-part taxon-name-part-type="species" reg="yuhuangshan">yuhuangshan</tp:taxon-name-part></tp:taxon-name></italic>, 22 = <italic><tp:taxon-name><tp:taxon-name-part taxon-name-part-type="genus" reg="Pholcus">P.</tp:taxon-name-part><tp:taxon-name-part taxon-name-part-type="species" reg="xiuyan">xiuyan</tp:taxon-name-part></tp:taxon-name></italic> sp. nov.</p></caption><graphic xmlns:xlink="http://www.w3.org/1999/xlink" xlink:href="zookeys-1156-001_article-98331__-g001.jpg" position="float" orientation="portrait" xlink:type="simple" id="oo_829206.jpg"><uri content-type="original_file" xlink:type="simple">https://binary.pensoft.net/fig/829206</uri></graphic></fig></tp:treatment-sec><ref-list><ref id="B14"><mixed-citation xmlns:xlink="http://www.w3.org/1999/xlink" xlink:type="simple"><person-group><name name-style="western"><surname>Yao</surname><given-names>Z</given-names></name><name name-style="western"><surname>Li</surname><given-names>S</given-names></name></person-group> (<year>2012</year>) <article-title>New species of the spider genus <italic><tp:taxon-name><tp:taxon-name-part taxon-name-part-type="genus">Pholcus</tp:taxon-name-part></tp:taxon-name></italic> (<tp:taxon-name><tp:taxon-name-part taxon-name-part-type="order">Araneae</tp:taxon-name-part></tp:taxon-name>: <tp:taxon-name><tp:taxon-name-part taxon-name-part-type="family">Pholcidae</tp:taxon-name-part></tp:taxon-name>) from China.</article-title><source>Zootaxa</source><volume>3289</volume>(<issue>1</issue>): <fpage>1</fpage>–<lpage>271</lpage>. <ext-link xlink:type="simple" ext-link-type="doi" xlink:href="10.11646/zootaxa.3289.1.1">https://doi.org/10.11646/zootaxa.3289.1.1</ext-link></mixed-citation></ref><ref id="B16"><mixed-citation xmlns:xlink="http://www.w3.org/1999/xlink" xlink:type="simple"><person-group><name name-style="western"><surname>Yao</surname><given-names>Z</given-names></name><name name-style="western"><surname>Wang</surname><given-names>X</given-names></name><name name-style="western"><surname>Li</surname><given-names>S</given-names></name></person-group> (<year>2021</year>) Tip of the iceberg: species diversity of <italic><tp:taxon-name><tp:taxon-name-part taxon-name-part-type="genus">Pholcus</tp:taxon-name-part></tp:taxon-name></italic> spiders (<tp:taxon-name><tp:taxon-name-part taxon-name-part-type="order">Araneae</tp:taxon-name-part></tp:taxon-name>, <tp:taxon-name><tp:taxon-name-part taxon-name-part-type="family">Pholcidae</tp:taxon-name-part></tp:taxon-name>) in the Changbai Mountains, Northeast China. Zoological Research 42(3): 267–271 [Supplement 1–60]. <ext-link xlink:type="simple" ext-link-type="doi" xlink:href="10.24272/j.issn.2095-8137.2021.037">https://doi.org/10.24272/j.issn.2095-8137.2021.037</ext-link></mixed-citation></ref></ref-list></tp:taxon-treatment>
